# Supplementary material for: A key genomic signature associated with lymphovascular invasion in head and neck squamous cell carcinoma
Source: BMC Cancer. 2020 Mar 30;20:266. doi: 10.1186/s12885-020-06728-1 (PMC7106876; doi:10.1186/s12885-020-06728-1)
Supplement: Supplementary file 1 — Additional file 1: Table S1. Differentially expressed genes in TCGA database. [file 12885_2020_6728_MOESM1_ESM.xlsx]

## Sheet: Table S1
Table S1: The differentially expressed genes in TCGA database
NRG2
ADH1B
CRISP3
GPRIN1
PLIN1
TGFB1
COLGALT1
GPD1
MYBL2
CDCA5
KIF2C
UBE2C
BIRC5
PKMYT1
CENPA
PLK1
MFAP2
CD276
CDC20
BLOC1S3
FAM107A
MRGBP
COL4A1
TPX2
ATP6V0A4
BMP1
TK1
SLC27A6
PARP12
FSCN1
COL4A2
CEP55
MYZAP
HOMER3
AQP7
AURKA
NETO2
SLC52A2
WDR66
SH3BGRL2
SERPINH1
SH2D2A
CDCA4
COL7A1
KPNA2
CDC25B
CDC45
CAB39L
PSMB2
CCNB2
WDR53
MMP9
AUNIP
ACOT7
CDC6
USB1
AURKB
SLC26A6
UBE2S
TPBG
PTK7
PLIN4
SHCBP1
NRM
C1QTNF6
LOXL2
KIF4A
RAD51
CDCA3
PLAU
TTYH3
MAP4K2
CKS1B
PRR11
MMP1
TMEM132A
FMO2
CBX3
DLGAP5
BCL2L12
ZNF707
AATF
ARPC1B
RPN1
HJURP
TAGLN2
SLC38A3
CDKN3
LAMC2
TROAP
PLOD1
FAM3D
ARFGAP1
PQLC2
AP5Z1
MTHFD1L
FOXM1
SPAG5
WDR54
C16orf74
NCLN
TMEM184B
TACC3
GNA12
CCM2
LPCAT1
CDCA8
MSANTD3
HSD17B6
MMP12
RORC
MTFR2
ALG3
KIF18B
SNX10
FEN1
C9orf152
EXO1
CDH24
C16orf59
P3H1
ORC6
ISG15
CFTR
PEBP4
TRIP13
VAV2
FZD2
PLOD3
EXT1
CFL1
GPD1L
C16orf89
DCAF15
MELK
KIF23
CTHRC1
PCGF1
NCAPG
GTSE1
COL1A1
FBXL6
CALR
NUTF2
AGRN
MUC21
SLC38A7
BUB1
SNAI2
TXNDC12
OCIAD2
TONSL
GNB5
C11orf84
ARHGEF1
CCNE1
SAMD1
PLIN5
GREM2
CYP4B1
CDK1
NDC80
MOGS
EFNB1
MMP11
PPP1R1A
GDI1
KIFC1
EME1
FAM49B
DTL
PRIM2
TUBB
KLHDC7A
FKSG48
RFC4
ATP6V1C1
CENPO
COL27A1
NCAPH
CCNB1
YWHAH
NEK2
GINS1
RCC2
CGNL1
C11orf24
RTKN
RUVBL1
PSMD2
COL5A2
NDE1
KIAA1524
RAD54L
CKS2
PPP1R18
C17orf62
COL5A1
CA9
KIAA0930
NDRG2
ACOT9
NUP85
DNMT3B
RANBP1
ARTN
TGFBI
SLC20A1
IKBIP
LIMK1
CCNF
STX1A
TUBG1
KIF22
KIAA0101
CLEC3B
AIM2
HPRT1
PFN1
DDX39A
VASP
MMP14
KNSTRN
MB21D1
BAX
CDT1
PLXNA1
COBL
P3H4
YKT6
TMEM138
E2F1
INHBA
COL13A1
DEPDC1B
CHST11
RNASEH2A
CHTF18
LY6K
HSP90B1
HMGB3
MED30
C2orf40
ADA
CENPN
ZBTB16
SPC24
CHEK1
IFI6
KIF14
XRCC3
DNAJB11
HOXD11
AP2M1
BRAT1
SPRY4
IRF3
HOXD9
QSOX2
CCNA2
SPC25
AGTRAP
MORC2
COL12A1
ADAMTS2
SLC16A1
HAUS8
TMSB10
YEATS2
PDIA5
MCM2
WDHD1
ACD
C19orf40
ITGA5
ULBP2
STC2
STK3
CERCAM
SOCS1
UHRF1
RACGAP1
UBE2T
RAB34
GNPDA1
IFI27
SNRPB
SDCCAG3
MED15
PDIA4
MARVELD1
TMEM189
RGS19
FANCI
EIF5A2
GINS2
BST2
TCF3
MAPT
NUF2
MIIP
CENPI
GMNN
ASF1B
KDELC1
TRAM2
PLAUR
PFDN2
MARCKSL1
FUCA2
HSF1
TMPRSS11B
GPT
ANGPTL1
DSCC1
DCBLD1
HOXD10
ALG1L
SKA2
KDM1A
MYO1B
SLC2A1
LMNB2
BUB3
ORC1
BRMS1
CRYM
SKA1
CKAP2L
LRFN4
TMEM206
YDJC
ATAD2
PTTG1
CHST2
ERF
TYMP
SMIM5
TP53I13
IL11
SERPINE1
MAL
TRMT112
SLC6A1
CDC25C
SORBS2
MED10
MCM5
SAE1
RAB32
PMEPA1
GNA14
SNRPA1
IGF2BP2
SLC2A6
P4HA1
NUDT1
BUB1B
SPATS2
BOP1
PSRC1
INF2
RANGAP1
PRC1
SMS
COL4A5
TNFAIP8L1
NCBP2
SLC2A4
POLD1
FAM69A
PDIA3
DGUOK
C1orf216
NUCB2
PLCG1
FBXO45
SLMO1
TF
ZWINT
HOXC13
KIF18A
LPO
MCM10
ECE2
ADPGK
IMPDH1
FUT6
SLC3A2
KLF7
CKAP4
MBOAT7
SMCO1
MFSD10
PTHLH
RRM2
SIAH1
ABL2
EIF2AK2
ADAM12
RECQL4
C14orf80
ECT2
ELF4
CSNK1E
MTBP
TTK
PTGFRN
TIMELESS
MRPL13
PHF5A
GJC1
ACP5
MT1A
DTYMK
CIDEA
DPM2
MAD2L1
IQGAP3
ANLN
MAD2L2
VSIG2
AGFG2
POLA2
MGME1
SEMA4F
RAC2
MOB3A
TIMP4
MYO9B
MCM4
DFNA5
RRAGD
MFSD12
DEPDC1
PSMC3IP
RAD51AP1
FST
LMF2
XYLT2
CLPTM1L
POLR2K
KIF20A
MCM7
RTN4R
SLC19A1
DCAF13
KIF3C
TREM2
FNDC5
ATP1B3
CHPF2
IGSF8
MKI67
CENPL
CENPF
TCOF1
S1PR5
CCT5
XRCC2
SENP5
NCS1
FMNL3
HTATIP2
ATIC
MYLK3
RMI2
CENPE
TBC1D31
STIP1
WISP1
RAB31
ADAM8
SFXN3
RELT
CEP131
PARP14
HOXD8
ENO2
FAM189A2
STARD4
CLIC4
HOXC9
SKA3
ACOX2
CMSS1
ZFP64
ADAR
SLC15A3
ENO1
UCN2
COL3A1
LAMB1
DSN1
GALNT2
HMMR
TOP2A
PCED1B
ARHGAP11A
JOSD1
FANCA
MTERF3
GSG2
PYCRL
TCP11L1
B3GAT3
KRT4
FOXD1
CTPS1
NXPH4
FADS3
PVR
RHBDD3
E2F7
OIP5
KNTC1
PPP1R3C
SAC3D1
ESM1
VMP1
CDCA2
PGF
MAN1B1
CLSPN
RIPK2
NUDCD1
ZIC2
EMC1
NUSAP1
SOX12
SCIN
STAT2
TNFRSF12A
LRR1
SCRN1
HSPBAP1
THY1
TAP2
FAM3B
SPHK1
ODF2
CKAP2
PSMB3
KAT2B
NME1
LPAR2
MND1
COTL1
CPSF1
PDLIM7
IER5L
SELENBP1
FKBP9
RCE1
PIF1
CCSAP
SPARC
HOXB7
LAMB3
RHOC
C19orf66
NUP62
STK10
FGD6
MSN
ZG16B
CTSV
DBF4B
FNDC3B
WNT7B
LGALS1
LASP1
CPEB3
COL16A1
KIF11
GALNS
FANCB
AP1S1
BICD1
PDPN
PLK4
GALNT18
GPR176
ADAMTSL2
PLEK2
MRPL47
CHN1
MTFR1
PAIP2B
POLR2H
RPA3
ABCA8
STK17A
RCN3
CRNN
IPO9
FAM64A
TNFRSF4
OGFR
PDK4
PYGM
FXYD5
PPT1
PIK3CD
COL6A1
FOXF2
RHEBL1
NMI
COL1A2
C17orf53
PRH1
CTSC
EMP1
MAGOHB
CORO1C
ACTL6A
ITGA6
MYO10
KAT2A
KRT17
MMD
SLC16A7
SORBS1
IFI35
UAP1L1
CAPN5
NEIL3
IGFBP7
ZNF281
PRPS1
FANCE
RFC2
PLA2G7
GLA
PLA2G2A
KIF26B
MINPP1
TMEM194A
HOXA1
PCNA
CXCL13
FAM167B
SLC44A1
CDK2
ADCK5
P4HA2
VRK1
LAMA3
TCFL5
C20orf27
RSRC1
ERCC6L
HIST1H4I
ABTB1
RPS6KA4
PRKCDBP
EXTL1
SLC25A32
STMN1
DCLRE1B
PLBD2
COL5A3
LRRC8C
SLC39A4
LRRC2
HPGD
COL6A3
APP
NREP
PTK2
CCDC109B
ASPM
DEPTOR
PLAC9
CAMK2N2
HOXA10
NDOR1
DDX11
MASTL
CSGALNACT2
EVA1B
TMEM106C
POLE2
POC1A
C1orf112
APLN
CDK4
IRAK1
SKP2
LAMB4
XPR1
CENPM
HOXC11
CYP27B1
TAPBP
ASAP1
LAPTM4B
PI16
ANGPT2
GMPS
MARK1
RFWD3
TAF1A
GGH
ZWILCH
PXN
C18orf54
PHLDB2
GRIN2D
ENDOU
TOP1MT
TEAD2
B3GNT4
PTDSS1
LSR
NASP
BAK1
FAM111A
SHOX2
OSBPL3
STX2
COL10A1
MIF
PROCR
DUSP14
NAGS
LGALS3BP
SHC1
MCM6
FBP2
PSMG3
EDEM2
FAM219A
FSTL3
NAT14
PRB3
CBX8
NGFRAP1
EXOSC2
C6orf58
OASL
POSTN
EPHB4
H1FX
STIL
FADS1
DPF1
ARL6IP1
FHOD1
SLC13A2
IFI44
PIEZO1
HIST1H3H
MTHFD2
POFUT1
KRT32
CDH3
ANP32E
TTPAL
MFHAS1
ZNF114
CAPN14
CALU
GANAB
PLP1
NCAPD2
SPNS2
NRIP3
ARHGEF39
L3HYPDH
TCIRG1
H2AFZ
NCF2
ARHGEF10L
HN1
IFI16
TBL1XR1
FANCG
NID1
BID
KHDC1
VKORC1
CHPF
PERM1
PAQR4
FAM149A
CCDC14
TYMS
HOXC6
DONSON
GPX3
SP100
POLQ
SQLE
PDE7A
KLHL5
CBLB
KLF15
GOLT1B
DBF4
FAM91A1
DNA2
SHFM1
PRPF4
MIS18A
ATP2C1
PPP1R14B
IQCJ-SCHIP1
SLC36A1
SLC1A5
FOXS1
CA3
DNMT1
NR3C2
ARID3A
ASB12
ENAH
SHMT2
FAP
RBP1
ADAMTS12
FAM92A1
ADAMTS7
ZMYND19
SNAPC1
DDX60L
RAD21
BRCA1
ITGB4
EPSTI1
SLC25A22
WBP5
COL6A2
SMTN
EXOC3L2
ABCD1
ACLY
CASC5
TMC7
GNGT1
CEACAM1
LAMC1
PCSK9
MAZ
SUV420H2
CHRDL1
SASH1
DIAPH3
MMP3
CEP72
SAMD5
CNPY4
PPARG
ANXA5
CCDC77
PAK2
PAPD7
HIST1H2BD
GRINA
TNFRSF10B
CYP3A5
TAP1
CHST15
TM4SF19
LUM
DTX3L
U2SURP
GPX8
FJX1
APMAP
TLE2
PPARGC1A
GSDMD
SGOL2
SLC11A1
KRT33A
SCNN1B
C4orf48
STON2
C19orf48
DNASE2
HIST1H2BK
EXOSC4
PXDN
MB21D2
LY6E
MGLL
TMEM44
NLRC5
SPOCD1
PTPN12
ULK1
LDHD
CXCR2
CHEK2
GPR153
IRF9
CHAF1A
AQP5
C7
TSPAN9
MICB
C15orf62
FN1
PRR4
CNPY3
FBLIM1
PLEKHG2
ZNF844
RFC5
FAM89A
RPS6KA1
ITGA1
NCAPG2
LIMD2
CENPW
ITM2A
C6orf141
PRNP
MICAL2
ITGA3
APBA2
HSPB6
MMP13
SFR1
EPHB2
TPST1
FAM166B
FLNA
HTRA3
SUGCT
BAIAP2L1
PHF19
FANCC
PNMA1
PPP1R35
HLA-A
CLSTN1
GSTO1
GPT2
LRRC8D
NUP107
TRAIP
KRT36
BORA
CKMT2
CPNE1
ADAMTS14
PEG3
HOXC4
CAD
ADAM10
FMNL2
FAM101B
H2AFX
CLCA4
FKBP10
HIST1H2AG
OAS2
CTSZ
HTRA1
APOL1
BLM
C10orf55
FABP7
XXYLT1
OAS3
C12orf75
TUBB3
F11R
FEZ1
UBL3
BARX2
UBXN7
BNC1
CBX1
FERMT1
FBXO5
CDR2
SKIL
B3GNT9
ZNF697
CENPH
GPR4
COX7A1
PLXND1
HERC5
MCM3
FZD6
ICAM5
GDF10
TUBA1C
ASPHD2
PTPLAD1
APOBEC3B
FKBP14
JAG1
ZDHHC8
MUC15
TMEM39A
ATP13A4
NOP2
PBK
EHD2
SLC16A3
TCEAL2
MDC1
TNXB
LAMA5
LOXL3
GREM1
KRT78
UBE2L6
CAPN6
AOX1
HELZ2
EXT2
ANXA9
DUSP9
MET
THEMIS2
RAB29
NFIX
CHAD
CFD
GALNT10
HLA-B
USP18
BCAS4
NUP155
TNFRSF25
PYCR2
CEACAM7
VOPP1
EMP3
DVL3
GLS
FADD
STAT1
PML
NELL2
HIST1H2BH
NRSN2
DCBLD2
BGN
TRIM59
MPP3
SEMA7A
HMGA2
PDGFRB
RBL1
TOX2
PSMB9
HLF
DDIAS
SIGMAR1
CHST7
PDGFA
AJUBA
S100A1
MCM8
AMOT
TCF19
MSH6
METTL7A
SPP1
C2
SGOL1
PLD6
LAMP5
PCED1A
ALDH1L1
SHROOM3
PGM5
JAG2
CBX2
CPXM1
RSAD2
MEX3D
SLC39A13
PPAPDC1A
HLA-F
UPK1A
FRZB
HLA-C
SH2D5
FAM83H
CD109
CCL11
ZIC5
LSG1
KREMEN2
AMIGO2
EN1
ENSG00000105520
APBB2
CASQ1
SCG5
SNX31
TREM1
GAST
C2orf54
FTL
NIPA1
CTLA4
NFKBIE
HOPX
LTBP1
SLC16A6
TMTC3
TMC8
HOXC10
PLEKHA6
RRAS2
ATAD5
FKSG62
CLEC11A
PAX9
TSPAN10
TEAD4
AEBP1
GDPD3
HEYL
AMPD1
DNAH17
LTF
GCNT3
TGFBR1
KIAA0907
RELB
THSD1
BCAS1
NAV1
TM7SF2
PTPRK
DKK4
GNAI1
MANBA
HOXC8
CASK
TMEM263
CTTNBP2
CMTM3
ITM2C
CENPQ
HIST1H2AI
NOX4
MSC
TMEM200B
TGIF1
SPATA18
FOXK1
OSR2
RFC3
C3orf52
HELLS
PDIA6
LHFPL2
NLGN2
ANO5
TRIB3
NRBP2
FBXO41
PRIM1
LRRC3
CRTAC1
CDC7
KIRREL
KDELR3
TOPBP1
APOD
SLC7A5
WDR91
ITPR3
CCDC24
PLOD2
PADI1
CDK18
MFSD6L
LRRN4CL
MMP17
MAML3
LIG1
TGM3
HENMT1
MYOM1
TJP3
LRP8
ACVR1
DARS2
SCARA5
ATP13A3
STAC2
HES4
CYP2J2
LRP12
BMP3
MMRN1
AFAP1L2
DLX1
OLFML2B
MMP19
CD151
B4GALNT1
FAM132B
CTSL
SLC39A6
FCER1A
CYP27C1
CLU
GALNT6
SCO2
CYP4F12
HPS3
CCT6A
RTTN
ACKR1
EFHD2
DLL4
IL15RA
ID3
TSPAN8
PRSS27
PSME2
CIT
TRPM2
FOXP3
WHSC1
SLC1A4
F2R
EPHX2
MAPK11
IGSF3
ATHL1
TMEM158
TICRR
P3H2
DEK
SLC25A34
SLC25A36
NID2
IFI27L2
DDX58
CDR2L
WDR76
LDB3
DDX60
IL24
NPNT
TRIO
SDPR
F2RL2
ANKRD35
IL36A
CENPU
PRKAA2
SMC2
RGS4
PLAC1
IRF7
KIFC2
PFKFB4
TRAF2
KIFC3
RFTN1
FXYD1
VIT
ATP1A2
TUBA1B
AIF1L
GINS4
ESCO2
DPY19L1
CDC25A
SCD5
TFRC
ATP2A1
EPB41L4A
COL4A6
SMOX
CERS2
CNTFR
NMB
CDCA7L
BOC
TNFRSF18
CLCN2
KIF20B
HOXD13
FYCO1
VEGFA
MDFI
PCDH17
GPR161
BRIP1
GGT5
FCGR2A
LAMP3
GBP5
SH3BGR
OLFML2A
ITGAX
ABCG1
IL4I1
TNFRSF9
LHX5
TMEM92
LBH
BFSP1
RAI14
SEC61G
BTC
PSTPIP1
GPR39
CAV1
TP63
TENM2
ENTPD7
GNLY
MYL3
C1QL1
SPINK5
HIST1H2BO
ARL6IP6
DEPDC7
CENPK
MYOZ3
ST6GALNAC2
NKD2
MYO5A
COPZ2
TNFSF4
PAG1
HMGA1
SCARB1
SLC17A9
ZNFX1
PCDH1
CLDN8
CLEC7A
ST6GALNAC1
CCDC88A
TNC
ADCY3
PADI2
KLHDC7B
APOL2
RUNX3
IFIT3
TGFBR3
ASPN
SMIM3
IL2RA
CYP11A1
SYDE1
DHX58
EZH2
TLDC1
HSPH1
RRAS
GFI1
ZNF469
GGT6
SLAMF8
CSF2
TGFB1I1
DOK3
NDRG1
IKZF2
HTR7
WNT2
FCGR3A
MLIP
NTM
PPP1R1B
PPP1R14C
EIF4EBP1
ZNF532
B2M
GPC1
MMP10
PLSCR1
SLC25A4
IFITM3
CLDN10
P4HA3
PTRF
FAM111B
DDIT3
ZP3
MCAM
CDH11
NEK6
WARS
FTH1
ID4
LAGE3
PRR5L
SYNGR1
BBC3
BASP1
XAF1
KRT13
XCL1
HIST1H2AE
KCNJ8
PRKDC
SGPP1
KHDC1L
PSMB8
MYH9
CAV2
C1orf177
EMILIN1
EMILIN2
PLEKHB1
PARP10
TSPAN15
CLIC5
HAPLN3
KIAA1211L
SLC39A14
KRT3
PYCARD
LMNB1
ECE1
COL11A1
ARAP3
ERVMER34-1
APOC1
CELSR3
AADAC
SLC9A4
FITM1
TMPRSS2
LRRC15
HMGB2
NUP62CL
CLSTN3
CHML
RDH16
ACADSB
MTCL1
IFIH1
MYOZ1
HAP1
PILRA
SPAG4
SDC1
PPP1R12B
TFF3
KCTD17
PIGX
DCUN1D5
TBX2
PANX1
LAMA4
CALD1
COL18A1
GJB3
KRT76
PPL
SERPINB11
TENM3
PDCD1LG2
IL7R
HIST1H2BJ
CSRNP1
PAFAH1B3
DSG2
MFGE8
ACTN1
GPR68
ROR2
TDO2
SLC5A3
GABBR1
SLC52A1
ENPP4
BMF
KLHL38
SMC4
THBS2
TAF2
GYLTL1B
PSCA
TFAP2E
IFIT2
SULF1
DLX5
CCNL2
PLXNA3
NRG1
GABRP
FOXL1
HIF1A
TINAGL1
HSPB8
GULP1
IGF1R
CMPK2
EXPH5
HOXA11
ETS1
IFI44L
LIMA1
CNTD2
GPSM1
ARSI
IBSP
KIF15
OSCAR
HLTF
GLIPR1
ANO1
TTC9
PPP4R4
TMEM204
DRAM1
SORT1
CDK5R1
ADAM19
CDK6
GPR158
HIP1
ITGAV
ACER1
RBM47
CEACAM19
MB
PDGFB
RTP4
ADCK3
PLN
GAS7
IRF6
SLC7A8
CHSY3
EYA2
IL33
MYH7
MMP2
PHYHIP
PROC
FBN2
LMOD1
CHST3
MT1F
SLC4A3
MACC1
BAIAP2L2
GFRA1
ANKRD13B
PRR15L
PLEC
RNF168
HES2
GOLIM4
ENSG00000267710
PABPC1L
APOE
ACPP
GLIS2
IGFBP3
FADS2
SH2B3
CMYA5
THSD4
RASL11B
TRNP1
VSIG10L
ASNS
MT-ND6
C17orf96
MYO1G
HAGHL
CCDC64B
MATN3
CD70
ADTRP
FGFR4
CNGB1
PPM1L
DDIT4
TGIF2
GAREML
RAB20
COL8A1
ARSJ
IFIT1
CSPG4
TNFAIP3
CXCL10
IFITM1
C10orf35
2019-09-11
FCER1G
GJB4
ICOS
MEIS3
DLX6
SCARF2
CD300LF
SDS
ICAM1
GJA1
BAG2
CD86
PYGL
DUSP13
OGN
VWA5A
RGS20
BEX4
KLHDC8A
DSE
FCHO1
CD320
PKIA
TMEM2
PHKG1
ARNTL2
CHST14
OCLN
PARP9
NFE2L3
MYH10
PAPLN
LOX
HS3ST1
TRPV3
PLEKHG4B
DMBT1
PLVAP
ZNF367
CMA1
PLEKHO1
FUT3
LAG3
RECQL
TRPV2
PROM1
MFI2
HK3
PIGR
SCEL
ORAOV1
RENBP
TMEM125
MYBPC1
TPCN2
SLC25A23
DNM1
LYPD1
TIGIT
MEST
TRAF1
LMO7
SDC3
NRP2
C1orf74
SMTNL1
GPR110
TMEM52
IGF2BP3
GALNT12
KIAA1644
TMEM97
SLC12A8
TGFB3
IQCG
GATM
CH25H
EVA1A
ANXA1
SYPL2
TP53INP2
TNFAIP6
GLIS1
EN2
C1S
CSRP2
ENO3
SMTNL2
EGFL6
CELSR1
SIRPA
CXCL17
RPL39L
GLI3
SCN4A
TWIST1
SH3PXD2B
CDCA7
SLC7A7
CCL5
CEACAM6
EHF
MX2
ZNF618
AZGP1
AFAP1L1
IL1A
MISP
MYOM2
MYH2
RASGEF1A
TSHZ3
IL18BP
SCNN1A
ALDH1A1
ICA1
DEGS2
DLX2
RNASE10
ITGA11
GUCY1B3
ADPRHL1
CXCL9
TMC5
EDARADD
HLA-DOB
BTN3A1
LIMCH1
TNFSF9
ABCC1
KCNE4
PAEP
CREG2
CTSK
FNDC1
ODC1
FOXL2
VCAN
CRYAB
GPNMB
SULF2
BSPRY
KRT23
BTN3A2
SLC1A1
STRA6
PRTFDC1
SDK2
SLAMF9
CXCL11
SEL1L3
FOLR1
HOXB9
SVIP
ADH1C
NRAP
PPFIA1
PLEKHA7
TRDN
STEAP1B
HLA-G
MANSC1
ZBP1
MT-ND5
SLC28A3
SPRR3
JAK3
LAYN
IGSF9
FNDC4
GSDMB
RNF225
BPGM
TPRG1
OSMR
SFRP1
MYADML2
LTBP2
ELF5
NEFL
TCEA3
CD24
TXLNB
CILP2
SPTSSB
SLFN11
SCGB3A1
HAS3
GABRE
TNNC2
FOXRED2
CDK14
RCOR2
TRIM55
ABI3BP
GPR87
WNT7A
NUAK1
CCL3
TTN
CACNA1S
MAOB
HAVCR2
ITPKA
ADM
FAT1
CPNE7
CXCL8
LMOD2
IL34
BCAT1
HIST1H4H
NEBL
SPINK7
OAS1
SPDEF
LFNG
C4orf19
DDIT4L
MPP7
MYOT
FHL1
CCL28
LMOD3
IL12RB2
ZFP36
SLC5A1
FAM26F
OBSCN
ARHGAP4
ALOX12
FOLR3
CLDN17
CHL1
EIF4EBP3
BCL2A1
FLRT2
GNG8
XIRP2
SERINC2
APOBEC2
TNS4
VEGFC
USP2
COL22A1
EPS8L1
MST1R
IL27RA
FOS
TNFSF10
GBP1
CGN
CARD10
TMEM38A
TLR2
UPP1
SGCG
MOB3B
JADE2
SEMA3C
C1QTNF1
MAMDC2
SRL
C5AR1
LILRB4
CD248
CILP
MYO5B
ADAMDEC1
LPAR3
MUC5B
TESC
OLR1
VWA2
GZMB
PLEKHS1
SIGLEC12
ABCA1
RAC3
SDK1
DNASE1L3
SLCO1B3
NT5E
IL32
SCD
PRAME
BPIFB1
TGM5
DUSP6
ACKR3
MX1
FAT2
RPP25
BLNK
NUDT11
TOR4A
KRT9
LRRC39
IGFL2
CYP4X1
TCN1
LILRB2
PNCK
MYH11
BMP2
DUSP26
FUT2
IDO1
CYSRT1
ALPK3
PKP1
ULBP3
MYO5C
EGR1
CAND2
KLHL41
SERPINA1
SYT8
PCDHGC5
IRX4
ETV4
ABCC5
HIST1H3D
PTN
TCAP
CKM
PI15
MLPH
FOXC2
PITX1
DUSP1
SYNGR3
CEACAM5
SLC6A8
OLFM2
SOX4
SPON2
LHX2
PRSS23
RHCG
ASCL2
FPR3
DEFB1
S100A2
IL36G
AQP9
STC1
STX19
SOD3
IGF2BP1
CRISPLD2
PTGDS
GFPT2
CLDN4
LAMA1
MDK
APOBEC3G
ZBTB7C
TNNI2
SERPINB1
PFN2
CHPT1
KYNU
RHBDL1
ASPHD1
SGCA
TMPRSS11E
ANTXR2
RASD2
LRG1
SERPINE2
KIAA1549L
GALNT5
C1orf186
SYNPO2L
C5orf38
HIST1H2BG
TMEM229B
STEAP1
DKK3
MXRA8
PHYHD1
HES6
CHST1
ACTA1
KRT5
TMEM45B
GPX7
MYOZ2
DKK1
SLURP1
SFN
RNF222
GUCY1A3
TNNC1
NOS1
SCNN1D
DHCR7
PIM2
NPW
ATP6V1C2
OSM
LURAP1L
[truncated: 249 more rows]
