# Supplementary material for: A key genomic signature associated with lymphovascular invasion in head and neck squamous cell carcinoma
Source: BMC Cancer. 2020 Mar 30;20:266. doi: 10.1186/s12885-020-06728-1 (PMC7106876; doi:10.1186/s12885-020-06728-1)
Supplement: Supplementary file 2 — Additional file 2: Table S2. HNSCC-related genes in the NCBI Gene database. [file 12885_2020_6728_MOESM2_ESM.xlsx]

## Sheet: Additional file 1Table S2
Table S2 The genes related to HNSCC in NCBI gene database.
ACHE
ACKR3
ACTL6A
ADAM17
ADH1B
ADH1C
AHR
AHSG
AKT1
ALCAM
ALDH1A1
ALDH2
ALOX5
ANGPTL4
ANO1
ANPEP
ANXA1
ANXA2
AP1G1
ARG1
ARHGEF12
ARID1A
ATF2
ATG12
ATP2A2
ATP2A3
AXL
BAG1
BAX
BCL2
BDNF
BHMT
BIRC2
BIRC5
BIRC7
BRAF
BSG
CA9
CADM1
CAMK2A
CAMP
CASP3
CAV1
CBL
CBR1
CCL2
CCN2
CCND1
CCNE1
CCNL1
CCR7
CD163
CD274
CD34
CD3E
CD4
CD40
CD40LG
CD44
CDC25A
CDH1
CDK4
CDK5
CDK9
CDKN1A
CDKN1B
CDKN2A
CDKN2B
CEBPA
CFLAR
CKAP5
CLU
COL1A2
CRP
CRYAB
CSF1
CTLA4
CTNNAL1
CTNNB1
CTNND1
CTTN
CXCL12
CXCR4
CYP1A1
CYP1A2
CYP1B1
CYP2E1
DAPK1
DDC
DDIT4
DDR2
DDX58
DICER1
DKK3
DLEC1
DNMT3B
DSC1
DSG1
DTX1
E2F1
E2F2
EBAG9
EBF3
EFNB2
EGFR
EGLN1
ELAVL1
ELMO3
ENPEP
EPHA2
EPO
EPOR
ERBB2
ERBB3
ERCC1
ERCC2
ERCC4
ESR2
EXO1
EZH2
F3
FADD
FAS
FAT1
FBXO4
FBXW7
FGF2
FGFR1
FGFR4
FHL1
FLT1
FOS
FOSL1
FOXP3
FUT4
FXR1
GAGE1
GAL
GALR1
GALR2
GLI1
GNA13
GPBAR1
GPD1L
GSTM1
GSTO1
GSTO2
GSTP1
GSTT1
HBEGF
HGF
HIF1A
HIF1AN
HK2
HLA-G
HMGA1
HMGB1
HMGB2
HNF4A
HOTAIR
HOXD10
HOXD11
HPSE
IFI27
IFNA2
IFNB1
IGFBP3
IL10
IL1A
IL24
IL32
IL33
IL6
IL6ST
ING2
ING4
ING5
INHBA
IQGAP1
IRS1
IRX1
ITGA3
ITGA5
ITGB1
ITGB6
JMJD7
JUNB
KCNH2
KDR
KIF11
KIR2DS1
KIR2DS5
KIR3DS1
KIT
KLF4
KLK10
KLK6
KLRB1
KPNA2
KPNB1
KRAS
KRT10
LCN2
LCP1
LETM1
LIMD1
LOXL2
LOXL4
LRG1
LTBP2
MAGEA4
MAML1
MAPK1
MAPK14
MAPK8
MAPK9
MAPKAPK2
MDK
MED15
MERTK
MET
MGMT
MICA
MIR124-1
MIR124-2
MIR124-3
MIR128-1
MIR128-2
MIR134
MIR141
MIR146A
MIR149
MIR150
MIR15B
MIR191
MIR196A1
MIR196A2
MIR199A1
MIR199A2
MIR199B
MIR200A
MIR200C
MIR203A
MIR205
MIR206
MIR21
MIR211
MIR212
MIR29A
MIR29B1
MIR29C
MIR302A
MIR31
MIR34A
MIR375
MIR376C
MIR377
MIR422A
MIR512-1
MIR590
MIR605
MIR608
MIR9-1
MIR93
MKI67
MLH1
MME
MMP1
MMP10
MMP12
MMP13
MMP2
MMP3
MMP9
MRC2
MSH2
MSH3
MTAP
MTDH
MTHFR
MTOR
MYBBP1A
MYC
MYO1B
NAE1
NANOG
NBN
NCOR2
NEDD9
NEIL1
NEU3
NFKB1
NFYA
NINL
NLRP3
NLRX1
NME1
NOL4
NOTCH1
NOX4
NR1I2
NRP1
NT5E
NTRK2
OGG1
PAFAH1B3
PARP1
PAX5
PDCD1
PDCD1LG2
PIK3CA
PIK3CG
PITX3
PKP1
PLA2G4B
PLCE1
PLEC
PML
POU2F1
POU5F1
PPFIA1
PPIA
PPP1R13L
PPP1R9B
PRAME
PREP
PROM1
PSENEN
PTEN
PTENP1
PTGES
PTGS2
PTHLH
PTMA
PTPRC
PTPRD
PTPRZ1
PWP1
PXN
RAB25
RAC1
RAD51
RAF1
RAN
RASSF1
RB1
RCHY1
REG1A
REG1B
RELA
RET
RHOC
RIPK1
RPS6KA3
RPS6KB1
RUNX2
RXRA
S100A4
SBF1
SEMA4D
SERPINB13
SERPINB2
SERPINB3
SERPINB4
SESN1
SET
SH3GL2
SH3KBP1
SIRT1
SIRT2
SIRT5
SIRT6
SIRT7
SIX3
SKP2
SLC19A1
SLC1A5
SLC2A1
SLC5A8
SMAD2
SMAD4
SMARCA2
SMR3A
SNAI1
SOCS3
SOD2
SOX2
SOX4
SPHK1
SPOCK1
SPP1
SRC
SRPK2
SSB
SST
SSTR1
STAT1
STAT3
STC2
STK11
TCF21
TERT
TFAP2A
TGFB1
TGFBR2
THEM4
TIMP1
TIMP2
TIMP3
TLR3
TMC6
TMC8
TMSB4X
TNF
TNFRSF10A
TNFSF11
TNFSF12
TP53
TP63
TP73
TPBG
TPX2
TRA
TRB
TRIM24
TUFM
TWIST1
TYMS
UHRF1BP1
VASH1
VAV2
VDR
VEGFA
VIM
WT1
WWOX
XAGE1A
XRCC1
XRCC2
XRCC3
YAP1
ZFP36
ZNF195
