# Supplementary material for: A key genomic signature associated with lymphovascular invasion in head and neck squamous cell carcinoma
Source: BMC Cancer. 2020 Mar 30;20:266. doi: 10.1186/s12885-020-06728-1 (PMC7106876; doi:10.1186/s12885-020-06728-1)
Supplement: Supplementary file 3 — Additional file 3: Table S3. HNSCC-related genes in the OMIM database. [file 12885_2020_6728_MOESM3_ESM.xlsx]

## Sheet: Additional file 1Table S3
Table S3: The genes related to HNSCC in OMIM database
APOBEC3B
ARMET
BAGE
CDKN2A
CERS1
CIP2A
CSMD1
CTAG1B
CTTN
CXCL14
FBXW7
FGFR2
FHIT
GJB2
GPC5
HRAS
ING1
ING3
LY6K
LZTS1
MIR133B
MIR137
NOTCH1
PHF21B
PLK3
PSENEN
PTCH1
PTEN
SERPINB3
SERPINB4
SMAD4
ST7
TCF21
TIPARP
TMPRSS11E
TNFAIP8
TNFRSF10B
TP53
TP63
UBE2Q2
CANCER/TESTISANTIGENKM-HN-1
