# Supplementary material for: A key genomic signature associated with lymphovascular invasion in head and neck squamous cell carcinoma
Source: BMC Cancer. 2020 Mar 30;20:266. doi: 10.1186/s12885-020-06728-1 (PMC7106876; doi:10.1186/s12885-020-06728-1)
Supplement: Supplementary file 4 — Additional file 4: Table S4. Candidate hub genes in the turquoise module. [file 12885_2020_6728_MOESM4_ESM.xlsx]

## Sheet: Additional file 1Table S4
Table S4: The candidate hub genes in turquoise module
name	Degree
KIF18B	63
BUB1	61
BUB1B	52
KIF4A	21
TOP2A	18
EXO1	18
KIF23	15
TICRR	11
KIF11	10
CASC5	8
CCNA2	8
ASPM	7
PRC1	7
DEPDC1	7
MKI67	7
CENPF	7
CDCA2	7
TTK	7
NUSAP1	6
KIF20A	6
ERCC6L	6
ARHGAP11A	5
SKA3	5
FANCI	4
KIF15	4
SGOL1	4
ESCO2	4
NCAPG	4
NEIL3	4
MCM10	4
TPX2	4
RRM2	4
RACGAP1	4
IQGAP3	3
CCNB1	3
BRCA1	3
CDCA8	3
PLK4	3
GSG2	3
LMNB1	3
CKAP2L	3
CENPE	3
FAM111B	3
DEPDC1B	3
DLGAP5	3
NCAPH	3
SGOL2	3
KIF20B	3
CDC25A	2
ZWILCH	2
BRIP1	2
KIF18A	2
POLQ	2
STIL	2
HMMR	2
ORC1	2
CIT	2
PBK	2
CCNF	2
GINS4	1
CEP55	1
DDIAS	1
MELK	1
SKA1	1
CDK1	1
AURKA	1
PRR11	1
CENPI	1
DBF4	1
FADD	1
PLK1	1
HIST1H2BK	1
GINS1	1
CDC6	1
WDR76	1
OIP5	1
NEK2	1
ZWINT	1
HJURP	1
HIST1H4I	1
DTL	1
CCNB2	1
KIFC1	1
ANLN	1
HOXD10	1
NUF2	1
HOXD11	1
ORAOV1	1
