# Supplementary material for: A key genomic signature associated with lymphovascular invasion in head and neck squamous cell carcinoma
Source: BMC Cancer. 2020 Mar 30;20:266. doi: 10.1186/s12885-020-06728-1 (PMC7106876; doi:10.1186/s12885-020-06728-1)
Supplement: Supplementary file 5 — Additional file 5: Table S5. Candidate hub genes in the pink module. [file 12885_2020_6728_MOESM5_ESM.xlsx]

## Sheet: Additional file 1Table S5
Table S5: The candidate hub genes in turquoise module
name	Degree
KRT78	19
CNFN	13
SULT2B1	9
PRSS27	8
RNF222	7
CRCT1	7
TGM1	6
SLURP1	6
CYSRT1	5
NCCRP1	5
FAM25A	5
KLK10	4
SPRR2G	4
CLIC3	3
A2ML1	3
SCEL	3
KRTDAP	3
KLK13	3
EPS8L1	2
WFDC12	2
LYPD2	2
SPINK5	2
LYNX1	2
KRT6B	2
LCE3D	2
KLK11	2
CYP4F22	1
SERPINB3	1
SERPINB4	1
GJB2	1
HOPX	1
PRR9	1
S100A7A	1
S100A7	1
VSIG10L	1
KRT16	1
SPINK7	1
