# Supplementary material for: A key genomic signature associated with lymphovascular invasion in head and neck squamous cell carcinoma
Source: BMC Cancer. 2020 Mar 30;20:266. doi: 10.1186/s12885-020-06728-1 (PMC7106876; doi:10.1186/s12885-020-06728-1)
Supplement: Supplementary file 6 — Additional file 6: Table S6. Risk score. [file 12885_2020_6728_MOESM6_ESM.xlsx]

## Sheet: Table2_riskScore
Table S6: risk Score
TCGA-4P-AA8J-01	0.190304
TCGA-BA-4078-01	1.11939
TCGA-BA-5151-01	0.154732
TCGA-BA-5152-01	0.320462
TCGA-BA-5555-01	0.731403
TCGA-BA-5556-01	0.215725
TCGA-BA-5557-01	-0.167796
TCGA-BA-5558-01	-0.124411
TCGA-BA-6869-01	-0.0120465
TCGA-BA-6873-01	0.863488
TCGA-BA-7269-01	0.0628055
TCGA-BA-A4IG-01	0.892586
TCGA-BA-A4IH-01	0.951194
TCGA-BA-A4II-01	0.444297
TCGA-BA-A6D8-01	0.217701
TCGA-BA-A6DA-01	-0.533373
TCGA-BA-A6DB-01	-0.217504
TCGA-BA-A6DD-01	0.232148
TCGA-BA-A6DE-01	0.0434776
TCGA-BA-A6DJ-01	-0.0859905
TCGA-BA-A8YP-01	1.00858
TCGA-BB-8601-01	0.654768
TCGA-BB-A5HU-01	0.32542
TCGA-BB-A5HZ-01	-0.0142297
TCGA-BB-A6UM-01	0.418714
TCGA-BB-A6UO-01	0.169307
TCGA-CN-4722-01	-0.20518
TCGA-CN-4723-01	0.781799
TCGA-CN-4725-01	0.637047
TCGA-CN-4726-01	0.0205216
TCGA-CN-4727-01	1.23494
TCGA-CN-4728-01	0.301859
TCGA-CN-4729-01	-0.106177
TCGA-CN-4730-01	0.714611
TCGA-CN-4731-01	0.81057
TCGA-CN-4733-01	0.403548
TCGA-CN-4734-01	0.273522
TCGA-CN-4735-01	0.950624
TCGA-CN-4736-01	0.317085
TCGA-CN-4737-01	0.178365
TCGA-CN-4738-01	0.287978
TCGA-CN-4739-01	0.478357
TCGA-CN-4740-01	0.509951
TCGA-CN-4741-01	0.399349
TCGA-CN-4742-01	0.23638
TCGA-CN-5355-01	0.267687
TCGA-CN-5356-01	0.445542
TCGA-CN-5358-01	0.126521
TCGA-CN-5359-01	0.551119
TCGA-CN-5360-01	-0.0638264
TCGA-CN-5361-01	0.866949
TCGA-CN-5363-01	1.21568
TCGA-CN-5364-01	0.754629
TCGA-CN-5365-01	0.457
TCGA-CN-5367-01	0.650518
TCGA-CN-5370-01	0.562029
TCGA-CN-5373-01	-0.0832211
TCGA-CN-6010-01	0.849865
TCGA-CN-6011-01	0.273301
TCGA-CN-6012-01	0.270461
TCGA-CN-6013-01	0.37421
TCGA-CN-6016-01	-0.132443
TCGA-CN-6017-01	0.395619
TCGA-CN-6018-01	0.946366
TCGA-CN-6019-01	-0.323566
TCGA-CN-6020-01	0.465116
TCGA-CN-6022-01	0.726494
TCGA-CN-6023-01	0.808542
TCGA-CN-6024-01	0.262581
TCGA-CN-6988-01	0.466528
TCGA-CN-6989-01	0.84724
TCGA-CN-6992-01	0.574524
TCGA-CN-6994-01	0.188035
TCGA-CN-6995-01	0.518978
TCGA-CN-6996-01	0.527425
TCGA-CN-6997-01	0.913276
TCGA-CN-6998-01	-0.0309399
TCGA-CN-A497-01	0.765502
TCGA-CN-A498-01	0.550195
TCGA-CN-A499-01	0.841887
TCGA-CN-A49A-01	0.697179
TCGA-CN-A49B-01	0.527531
TCGA-CN-A63T-01	0.212016
TCGA-CN-A63U-01	0.540589
TCGA-CN-A63V-01	0.187593
TCGA-CN-A63W-01	0.310314
TCGA-CN-A641-01	0.312235
TCGA-CN-A642-01	0.563745
TCGA-CN-A6UY-01	0.495695
TCGA-CN-A6V3-01	0.350837
TCGA-CN-A6V6-01	0.423296
TCGA-CQ-5323-01	0.366542
TCGA-CQ-5324-01	0.238505
TCGA-CQ-5325-01	0.275157
TCGA-CQ-5326-01	0.67829
TCGA-CQ-5327-01	0.318151
TCGA-CQ-5329-01	0.640708
TCGA-CQ-5330-01	0.511833
TCGA-CQ-5331-01	0.195239
TCGA-CQ-5332-01	0.633577
TCGA-CQ-5333-01	0.229152
TCGA-CQ-5334-01	0.610939
TCGA-CQ-6218-01	0.129393
TCGA-CQ-6219-01	0.435751
TCGA-CQ-6220-01	0.155287
TCGA-CQ-6221-01	0.938845
TCGA-CQ-6222-01	-0.170283
TCGA-CQ-6223-01	-0.129075
TCGA-CQ-6224-01	0.618231
TCGA-CQ-6225-01	0.267891
TCGA-CQ-6227-01	0.365811
TCGA-CQ-6228-01	0.50544
TCGA-CQ-6229-01	0.0752212
TCGA-CQ-7063-01	0.0865607
TCGA-CQ-7065-01	0.178602
TCGA-CQ-7068-01	0.473084
TCGA-CQ-7069-01	0.156718
TCGA-CQ-7071-01	0.0308695
TCGA-CQ-7072-01	0.575384
TCGA-CQ-A4C6-01	0.234995
TCGA-CQ-A4C7-01	0.453407
TCGA-CQ-A4C9-01	0.466691
TCGA-CQ-A4CB-01	1.0615
TCGA-CQ-A4CD-01	0.941893
TCGA-CQ-A4CE-01	-0.115434
TCGA-CQ-A4CG-01	1.03047
TCGA-CQ-A4CH-01	0.372518
TCGA-CQ-A4CI-01	0.953492
TCGA-CR-5249-01	0.680693
TCGA-CR-6471-01	0.236473
TCGA-CR-6484-01	0.194409
TCGA-CR-6488-01	0.179515
TCGA-CR-6491-01	0.147987
TCGA-CR-6493-01	0.660655
TCGA-CR-7367-01	0.24452
TCGA-CR-7369-01	0.767237
TCGA-CR-7372-01	0.132068
TCGA-CR-7376-01	0.468453
TCGA-CR-7377-01	0.419795
TCGA-CR-7379-01	0.562181
TCGA-CR-7380-01	0.580254
TCGA-CR-7385-01	0.850322
TCGA-CR-7391-01	-0.13377
TCGA-CR-7393-01	0.0534702
TCGA-CR-7395-01	0.210427
TCGA-CR-7397-01	0.176572
TCGA-CR-7398-01	0.976017
TCGA-CR-7401-01	0.136148
TCGA-CV-5430-01	0.685429
TCGA-CV-5431-01	0.768205
TCGA-CV-5432-01	0.327749
TCGA-CV-5434-01	0.41798
TCGA-CV-5435-01	0.873745
TCGA-CV-5436-01	0.880494
TCGA-CV-5440-01	0.101927
TCGA-CV-5441-01	0.271765
TCGA-CV-5443-01	0.75053
TCGA-CV-5444-01	0.403946
TCGA-CV-5966-01	1.34734
TCGA-CV-5970-01	0.116012
TCGA-CV-5971-01	0.245263
TCGA-CV-5973-01	-0.51913
TCGA-CV-5976-01	0.49471
TCGA-CV-5977-01	0.536351
TCGA-CV-5978-01	0.540793
TCGA-CV-5979-01	0.616417
TCGA-CV-6003-01	0.570566
TCGA-CV-6433-01	0.99574
TCGA-CV-6436-01	-0.345856
TCGA-CV-6441-01	0.884338
TCGA-CV-6935-01	0.256498
TCGA-CV-6936-01	0.744778
TCGA-CV-6941-01	0.465688
TCGA-CV-6950-01	0.819787
TCGA-CV-6951-01	0.171081
TCGA-CV-6952-01	0.0461171
TCGA-CV-6953-01	-0.256568
TCGA-CV-6954-01	0.292079
TCGA-CV-6956-01	0.764112
TCGA-CV-6959-01	0.441244
TCGA-CV-6960-01	0.5922
TCGA-CV-7089-01	0.0758777
TCGA-CV-7091-01	0.347011
TCGA-CV-7095-01	0.411735
TCGA-CV-7097-01	0.891439
TCGA-CV-7099-01	0.470611
TCGA-CV-7100-01	1.47344
TCGA-CV-7101-01	0.328705
TCGA-CV-7102-01	1.18734
TCGA-CV-7104-01	0.190498
TCGA-CV-7235-01	0.447259
TCGA-CV-7236-01	0.743487
TCGA-CV-7238-01	-0.014495
TCGA-CV-7242-01	0.11058
TCGA-CV-7245-01	0.415228
TCGA-CV-7247-01	0.856674
TCGA-CV-7248-01	0.604287
TCGA-CV-7250-01	0.293833
TCGA-CV-7252-01	0.408689
TCGA-CV-7253-01	0.311888
TCGA-CV-7254-01	0.568397
TCGA-CV-7255-01	0.583227
TCGA-CV-7261-01	0.593277
TCGA-CV-7263-01	0.450766
TCGA-CV-7406-01	1.02899
TCGA-CV-7413-01	0.018204
TCGA-CV-7415-01	0.760946
TCGA-CV-7422-01	0.724093
TCGA-CV-7430-01	0.503011
TCGA-CV-7435-01	0.280643
TCGA-CV-7437-01	0.694444
TCGA-CV-7438-01	0.583075
TCGA-CV-7440-01	0.860111
TCGA-CV-7568-01	0.795915
TCGA-CV-A45W-01	0.452429
TCGA-CX-7085-01	-0.248098
TCGA-CX-7086-01	0.418616
TCGA-CX-7219-01	0.565591
TCGA-CX-A4AQ-01	0.485089
TCGA-D6-6516-01	-0.0307755
TCGA-D6-8568-01	0.787603
TCGA-D6-8569-01	0.780509
TCGA-D6-A4Z9-01	0.647233
TCGA-D6-A4ZB-01	-0.176697
TCGA-D6-A6EK-01	-0.550141
TCGA-D6-A6EM-01	0.376385
TCGA-D6-A6EN-01	0.367407
TCGA-D6-A6EO-01	0.29232
TCGA-D6-A6EP-01	0.0514788
TCGA-D6-A6EQ-01	-0.1763
TCGA-D6-A6ES-01	-0.315007
TCGA-D6-A74Q-01	0.141254
TCGA-DQ-5624-01	0.164501
TCGA-DQ-5625-01	0.308614
TCGA-DQ-5629-01	0.592781
TCGA-DQ-5630-01	0.169257
TCGA-DQ-5631-01	1.04773
TCGA-DQ-7588-01	0.821637
TCGA-DQ-7592-01	0.434483
TCGA-F7-7848-01	0.526689
TCGA-F7-8489-01	0.673407
TCGA-F7-A50G-01	-0.130311
TCGA-F7-A50I-01	0.196196
TCGA-F7-A50J-01	-0.0378694
TCGA-F7-A61V-01	0.181135
TCGA-F7-A620-01	0.288749
TCGA-F7-A623-01	0.414553
TCGA-H7-7774-01	-0.290988
TCGA-H7-8501-01	0.885208
TCGA-H7-8502-01	0.957154
TCGA-H7-A6C4-01	-0.229278
TCGA-H7-A76A-01	-0.0258679
TCGA-HD-7753-01	0.362361
TCGA-HD-7754-01	0.934171
TCGA-HD-7831-01	0.369471
TCGA-HD-7832-01	0.803268
TCGA-HD-8224-01	0.74233
TCGA-HD-8314-01	0.734953
TCGA-HD-8634-01	0.165118
TCGA-HD-8635-01	0.606279
TCGA-HD-A633-01	0.645966
TCGA-HD-A6HZ-01	0.601765
TCGA-HD-A6I0-01	-0.358078
TCGA-IQ-7630-01	0.443824
TCGA-IQ-7631-01	-0.112142
TCGA-IQ-A61E-01	0.626666
TCGA-IQ-A61G-01	0.575988
TCGA-IQ-A61H-01	0.896999
TCGA-IQ-A61J-01	0.0366142
TCGA-IQ-A61O-01	0.641241
TCGA-IQ-A6SH-01	0.152476
TCGA-KU-A66S-01	0.435803
TCGA-KU-A66T-01	0.862093
TCGA-KU-A6H7-01	0.946574
TCGA-KU-A6H8-01	0.0610574
TCGA-MT-A51W-01	0.149873
TCGA-MT-A51X-01	0.12764
TCGA-MT-A67A-01	-0.254164
TCGA-MT-A67D-01	0.144127
TCGA-MT-A67F-01	-0.162465
TCGA-MT-A7BN-01	0.146246
TCGA-P3-A5QA-01	0.888265
TCGA-P3-A5QF-01	0.525839
TCGA-P3-A6SX-01	0.591016
TCGA-P3-A6T3-01	0.0964093
TCGA-P3-A6T4-01	-0.0293437
TCGA-P3-A6T6-01	0.586718
TCGA-P3-A6T7-01	0.172809
TCGA-P3-A6T8-01	0.423979
TCGA-QK-A64Z-01	0.761648
TCGA-QK-A652-01	-0.0216633
TCGA-QK-A6IG-01	0.932787
TCGA-QK-A6IH-01	0.0236814
TCGA-QK-A6II-01	-0.359239
TCGA-QK-A6IJ-01	-0.343324
TCGA-QK-A6V9-01	0.788291
TCGA-QK-A6VB-01	0.705803
TCGA-QK-A6VC-01	0.162783
TCGA-QK-A8Z7-01	0.67965
TCGA-QK-A8Z9-01	0.544856
TCGA-QK-A8ZB-01	-0.0294995
TCGA-QK-AA3K-01	0.730938
TCGA-RS-A6TO-01	0.293661
TCGA-RS-A6TP-01	0.87511
TCGA-T2-A6WX-01	0.644462
TCGA-T2-A6WZ-01	0.16429
TCGA-T2-A6X2-01	0.179951
TCGA-T3-A92N-01	0.842168
TCGA-TN-A7HI-01	0.4811
TCGA-TN-A7HJ-01	0.0454175
TCGA-TN-A7HL-01	0.193401
TCGA-UF-A718-01	0.360243
TCGA-UF-A719-01	0.571486
TCGA-UF-A71A-01	0.347178
TCGA-UF-A71B-01	0.559797
TCGA-UF-A71D-01	0.35473
TCGA-UF-A71E-01	0.092435
TCGA-UF-A7J9-01	0.318647
TCGA-UF-A7JA-01	0.51664
TCGA-UF-A7JC-01	0.36633
TCGA-UF-A7JD-01	0.746796
TCGA-UF-A7JF-01	-0.0308386
TCGA-UF-A7JH-01	-0.0354984
TCGA-UF-A7JJ-01	-0.101674
TCGA-UF-A7JK-01	0.293651
TCGA-UF-A7JO-01	0.519135
TCGA-UF-A7JS-01	-0.0835044
TCGA-UF-A7JT-01	0.275707
TCGA-UF-A7JV-01	0.677162
TCGA-UP-A6WW-01	0.511274
