# Supplementary material for: A key genomic signature associated with lymphovascular invasion in head and neck squamous cell carcinoma
Source: BMC Cancer. 2020 Mar 30;20:266. doi: 10.1186/s12885-020-06728-1 (PMC7106876; doi:10.1186/s12885-020-06728-1)
Supplement: Supplementary file 7 — Additional file 7: Table S7. Clinical trials of small molecular agents. [file 12885_2020_6728_MOESM7_ESM.xlsx]

## Sheet: Sheet1
Table S7. clinical trials of small molecular agents.
Drug	Study Title	Conditions	No.
L-Glutamine	Effects of Oral L-Glutamine in Head and Neck Cancer Patients During Radiotherapy	Head and Neck Cancer	NCT03015077
	Oral Glutamine and Mucositis of Head and Neck Cancer Patients Undergoing Radiation	Head and Neck Cancer/Mucositis	NCT02282839
	S9908: Glutamine in Treating Mucositis Caused by Radiation Therapy in Patients With Newly Diagnosed Cancer of the Mouth or Throat	Cancer-related Problem/Head and Neck Cancer/Pain	NCT00006994
Zinc	Zinc Sulfate in Preventing Loss of Sense of Taste in Patients Undergoing Radiation Therapy for Head and Neck Cancer	Dysgeusia/Head and Neck Cancer/Oral Complications/Radiation Toxicity	NCT00036881
	Pre- and Postoperative Nutrition in Head and Neck Cancer Patients	Head and Neck Cancer	NCT03531190
	Effect of Oral Vitamin C in Assessing the Severity of Oral Mucositis in Chemoradiation of Head and Neck Cancers	Oral Mucositis	NCT02868151
XL844	A Study of XL844 Administered as a Single Agent and in Combination With Gemcitabine in Adults With Advanced Malignancies	Cancer/Lymphoma	NCT00475917
AT7519	AT7519M in Treating Patients With Advanced or Metastatic Solid Tumors or Refractory Non-Hodgkin's Lymphoma	Lymphoma/Unspecified Adult Solid Tumor	NCT00390117
	Onalespib and CDKI AT7519 in Treating Patients With Solid Tumors That Are Metastatic or Cannot Be Removed by Surgery	Advanced/Metastatic/ Unresectable Malignant Solid Neoplasm	NCT02503709
AT9283	Aurora Kinase Inhibitor AT9283 in Treating Patients With Advanced or Metastatic Solid Tumors or Non-Hodgkin's Lymphoma	Unspecified Adult Solid Tumor	NCT00443976
	AT9283 in Children and Adolescents With Relapsed and Refractory Solid Tumors	Unspecified Childhood Solid Tumor	NCT00985868
Alvocidib	Alvocidib, Oxaliplatin, Fluorouracil, and Leucovorin Calcium in Treating Patients With Advanced Solid Tumors	Unspecified Adult Solid Tumor	NCT00080990
Nelarabine	Drug Use Investigation for ARRANON G (Nelarabine) Injection 250mg	Cancer	NCT01376115
